# Supplementary material for: Over-the-Counter Medicine Attitudes and Knowledge among University and College Students in Brunei Darussalam: Findings from the First National Survey
Source: Int J Environ Res Public Health. 2022 Feb 24;19(5):2658. doi: 10.3390/ijerph19052658 (PMC8909889; doi:10.3390/ijerph19052658)
Supplement: Supplementary file 1 [file ijerph-19-02658-s001.zip]

Archive with 1 entries (1 files):
- ijerph-1369852-supplementary.pdf
